# Supplementary material for: Patient-related factors may influence nursing perception of sleep in the Intensive Care Unit
Source: PLoS One. 2020 Jan 6;15(1):e0226323. doi: 10.1371/journal.pone.0226323 (PMC6944385; doi:10.1371/journal.pone.0226323)
Supplement: S1 Copy of Data — (XLSX) [file pone.0226323.s001.xlsx]

## Sheet: Sheet1
Patient	1 pt	1 RN	1 diff	2 pt	2 RN	2 diff	3 pt	3 RN	3 diff	4 pt	4 RN	4 diff	5pt	5 RN	5 diff	TSS pt	TSS RN			TSS diff	TSS ave	sex	age	reason for admission	race
1	0	4	4	98	96	-2	7	5	-2	95	95	0	95	93	-2	295	293	295/5		-2	294	2	69	3	2
2	93	63	-30	95	65	-30	95	72	-23	95	70	-25	93	93	0	471	363	471		-108	417	1	62	4	3
3	57	33	-24	45	62	17	44	63	19	71	79	8	35	52	17	252	289	252		37	270.5	2	39	2	1
4	5	46	41	93	84	-9	90	45	-45	93	86	-7	7	26	19	288	287	288		-1	287.5	2	62	1	4
5	65	36	-29	4	64	60	4	36	32	3	30	27	4	32	28	80	198	80		118	139	1	39	5	1
6	58	80	22	74	40	-34	13	60	47	14	82	68	35	74	39	194	336	194		142	265	2	58	8	2
7	100	70	-30	99	39	-60	100	54	-46	99	79	-20	26	54	28	424	296	424		-128	360	2	58	4	2
8	7	23	16	35	54	19	56	62	6	60	58	-2	39	90	51	197	287	197		90	242	2	31	4	2
9	59	49	-10	75	49	-26	90	48	-42	87	67	-20	100	48	-52	411	261	411		-150	336	2	53	4	2
10	89	45	-44	78	15	-63	16	46	30	17	76	59	87	84	-3	287	266	287		-21	276.5	1	58	4	1
11	81	0	-81	72	5	-67	95	3	-92	65	4	-61	54	4	-50	367	16	367		-351	191.5	2	34	4	2
12	74	77	3	65	65	0	60	62	2	59	58	-1	35	36	1	293	298	293		5	295.5	2	46	5	1
13	17	23	6	15	20	5	40	36	-4	45	37	-8	31	32	1	148	148	148		0	148	2	49	5	1
14	0	28	28	23	27	4	8	25	17	58	7	-51	25	5	-20	114	92	114		-22	103	2	25	4	2
15	5	2	-3	81	3	-78	15	7	-8	0	7	7	7	7	0	108	26			-82	67	1	37	4	1
16	51	65	14	65	95	30	68	93	25	54	95	41	82	77	-5	320	425			105	372.5	1	53	9	1
17	50	66	16	49	45	-4	49	68	19	73	50	-23	47	53	6	268	282			14	275	2	63	4	4
18	40	3	-37	11	31	20	10	14	4	48	3	-45	52	1	-51	161	52			-109	106.5	2	58	3	2
19	74	35	-39	78	44	-34	78	38	-40	79	32	-47	80	34	-46	389	183			-206	286	2	51	10	1
20	99	77	-22	77	46	-31	97	65	-32	98	65	-33	80	63	-17	451	316			-135	383.5	2	83	4	2
21	11	5	-6	0	24	24	1	5	4	1	9	8	0	7	7	13	50			37	31.5	1	63	1	2
22	32	65	33	67	50	-17	52	68	16	46	66	20	46	55	9	243	304			61	273.5	1	52	1	1
23	50	70	20	12	70	58	10	45	35	6	68	62	30	50	20	108	303			195	205.5	2	77	5	1
24	96	97	1	78	76	-2	76	84	8	49	73	24	77	82	5	376	412			36	394	1	27	7	1
25	41	0	-41	54	46	-8	25	15	-10	40	30	-10	27	0	-27	187	91			-96	139	2	36	4	2
26	80	77	-3	73	85	12	33	86	53	45	65	20	73	79	6	304	392			88	348	1	45	5	2
27	92	88	-4	89	83	-6	84	85	1	84	84	0	70	82	12	419	422			3	420.5	2	53	6	1
28	0	4	4	3	70	67	98	75	-23	4	97	93	90	60	-30	195	306			111	250.5	2	70	1	1
29	4	32	28	15	34	19	94	35	-59	12	63	51	52	50	-2	177	214			37	195.5	1	60	1	1
30	49	50	1	45	43	-2	60	63	3	38	87	49	32	77	45	224	320			96	272	2	82	5	2
31	1	35	34	2	30	28	100	40	-60	4	37	33	3	34	31	110	176			66	143	1	71	4	2
32	37	47	10	33	57	24	33	42	9	55	39	-16	40	50	10	198	235			37	216.5	1	22	1	2
33	57	79	22	67	71	4	70	88	18	60	70	10	88	88	0	342	396			54	369	1	56	8	2
34	58	25	-33	30	20	-10	23	15	-8	24	10	-14	21	11	-10	156	81			-75	118.5	1	72	6	1
35	54	27	-27	59	57	-2	42	42	0	65	23	-42	48	39	-9	268	188			-80	228	2	60	1	1
36	99	82	-17	99	80	-19	98	65	-33	96	80	-16	96	80	-16	488	387			-101	437.5	1	75	6	1
37	82	50	-32	97	70	-27	84	44	-40	99	58	-41	98	47	-51	460	269			-191	364.5	2	54	4	2
38	22	37	15	18	34	16	22	37	15	28	36	8	24	38	14	114	182			68	148	1	42	1	2
average	49.7105	44.6053	-5.10526	54.5526	51.2895	-3.26316	53.6842	48.3158	-5.36842	51.8158	54.6053	2.78947	50.7632	49.6579	-1.10526	260.526	248.474			-12.0526	254.5		53.8158
															average	260.526	248.474
															mode	114	287
															median	260	284.5
													two tailed T test		0.647269
													paired 2 tailed t test		0.509092
		Male=1		reason for admission					Race
		Female=2		1=sepsos					1=caucasian
				2=DKA					2=african american
				3=AKI					3=asian
				4=Respiratory failure					4-native american
				5=altered mental status
				6=trauma
				7=ETOH withdrawl
				8=DVT/PE
				9=GI bleeing
				10=SBO

## Sheet: Sheet3
		patient	nurse	nurse
	295	59	58.6	293
	471	94.2	72.6	363
	252	50.4	57.8	289
	288	57.6	57.4	287
	80	16	39.6	198
	194	38.8	67.2	336
	424	84.8	59.2	296
	197	39.4	57.4	287
	411	82.2	52.2	261
	287	57.4	53.2	266
	367	73.4	3.2	16
	293	58.6	59.6	298
	148	29.6	29.6	148
	114	22.8	18.4	92
	108	21.6	5.2	26
	320	64	85	425
	268	53.6	56.4	282
	161	32.2	10.4	52
	389	77.8	36.6	183
	451	90.2	63.2	316
	13	2.6	10	50
	243	48.6	60.8	304
	108	21.6	60.6	303
	376	75.2	82.4	412
	187	37.4	18.2	91
	304	60.8	78.4	392
	419	83.8	84.4	422
	195	39	61.2	306
	177	35.4	42.8	214
	224	44.8	64	320
	110	22	35.2	176
	198	39.6	47	235
	342	68.4	79.2	396
	156	31.2	16.2	81
	268	53.6	37.6	188
	488	97.6	77.4	387
	460	92	53.8	269
	114	22.8	36.4	182

## Sheet: age
age	TSS pt	TSS RN
69	295	293
62	471	363
39	252	289
62	288	287
39	80	198
58	194	336
58	424	296
31	197	287
53	411	261
58	287	266
34	367	16
46	293	298
49	148	148
25	114	92
37	108	26
53	320	425
63	268	282
58	161	52
51	389	183
83	451	316
63	13	50
52	243	304
77	108	303
27	376	412
36	187	91
45	304	392
53	419	422
70	195	306
60	177	214
82	224	320
71	110	176
22	198	235
56	342	396
72	156	81
60	268	188
75	488	387
54	460	269
42	114	182

## Sheet: demo table
characteristics	Overall	Males	Females
Patients, n (%)	38	16 (42.1)	22 (57.9)
Age, years	53.8	52.1	55
Race, n (%)
white/ caucasian	18 (47.3)	9 (56.3)	9 (40.9)
black/ african-american	18 (47.3)	6 (37.5)	12 (54.5)
other	2 (5.2)	1 (6.3)	1 (4.5)
ICU admission diagnosis, n (%)
Sepsis (non-pulmonary)	8 (21.1 )	5 (32.1)	3 (13.6)
Respiratory failure	13 (34.2)	4 (25)	9 (40.9)
Altered Mental Status	6 (15.8)	2 (12.5)	4 (18.1)
GI	2 (5.2)	1 (6.2)	1 (4.5)
Other*	9 (23.7)	4 (25)	5 (22.7)

## Sheet: Sheet2
		TSS pt	TSS RN
		295	293
		471	363
		252	289
		288	287
		80	198
		194	336
		424	296
		197	287
		411	261
		287	266
		367	16
		293	298
		148	148
		114	92
		108	26
		320	425
		268	282
		161	52
		389	183
		451	316
		13	50
		243	304
		108	303
		376	412
		187	91
		304	392
		419	422
		195	306
		177	214
		224	320
		110	176
		198	235
		342	396
		156	81
		268	188
		488	387
		460	269
		114	182
	average	260.526	248.474
	t test	0.509092
